# Supplementary material for: Exploring Stroke Patients’ Needs after Discharge from Rehabilitation Centres: Meta-Ethnography
Source: Behav Sci (Basel). 2022 Oct 20;12(10):404. doi: 10.3390/bs12100404 (PMC9598696; doi:10.3390/bs12100404)
Supplement: Supplementary file 1 [file behavsci-12-00404-s001.zip]

Archive with 1 entries (1 files):
- behavsci-1960108-supplementary.pdf
